# Supplementary material for: Three-Dimensional Printed Nanocomposites with Tunable Piezoresistive Response
Source: Nanomaterials (Basel). 2024 Nov 2;14(21):1761. doi: 10.3390/nano14211761 (PMC11547783; doi:10.3390/nano14211761)
Supplement: Supplementary file 1 [file nanomaterials-14-01761-s001.zip]

Archive with 1 entries (1 files):
- nanomaterials-3234579-supplementary.pdf
